# Supplementary material for: Assessment of Nitrate Removal Capacity of Two Selected Eukaryotic Green Microalgae
Source: Cells. 2021 Sep 20;10(9):2490. doi: 10.3390/cells10092490 (PMC8469671; doi:10.3390/cells10092490)
Supplement: Supplementary file 1 [file cells-10-02490-s001.zip]

Archive with 1 entries (1 files):
- cells-1340213-supplementary.pdf
